# Supplementary material for: Coamorphous Systems of Valsartan: Thermal Analysis Contribution to Evaluate Intermolecular Interactions Effects on the Structural Relaxation
Source: Molecules. 2023 Aug 25;28(17):6240. doi: 10.3390/molecules28176240 (PMC10488875; doi:10.3390/molecules28176240)
Supplement: Supplementary file 1 [file molecules-28-06240-s001.zip]

Archive with 1 entries (1 files):
- molecules-2525415-supplementary.pdf
